# Supplementary material for: A Survey on Digital Solutions for Health Services Management: Features and Use Cases from Brazilian National Literature
Source: Healthcare (Basel). 2025 Sep 18;13(18):2348. doi: 10.3390/healthcare13182348 (PMC12469461; doi:10.3390/healthcare13182348)
Supplement: Supplementary file 1 [file healthcare-13-02348-s001.zip › healthcare-3792259-supplementary.xlsx]

## Sheet: Unique
Reference	Technology	Domain	Implication
Inacio 2016	Integration; Visualization; Geographic	Public Health Surveillance	Surveillance Improvement; Transparency
Ferre 2020	Visualization	Resource Management; Care Pathways	Transparency
Gomes 2022	Semantic Modeling; Integration	Public Health Surveillance	Transparency; Foreseeability
Rolim 2020	Semantic Modeling; Integration	Public Health Surveillance; Care Pathways	Service Coordination; Transparency
Pereira 2023	Visualization	Resource Management; Care Pathways	Transparency
Redeker 2017	Semantic Modeling; Optimization	Resource Management	Resource Optimization
Carvalho 2015	Integration; Geographic	Primary Care; Public Health Surveillance	Service Coordination; Surveillance Improvement
Oliveira 2018	Optimization; Semantic Modeling	Resource Management	Foreseeability; Service Coordination
Veras 2019	Semantic Modeling; Optimization	Resource Management; Primary Care	Foreseeability; Surveillance Improvement
Jasmim 2017	Visualization	Care Pathways	Transparency
Aleixo 2023	Boosting; Prediction	Public Health Surveillance	Foreseeability; Care Improvement
Alencar 2024	Integration; Visualization	Public Health Surveillance; Primary Care	Care Improvement; Transparency
Cid 2023	Optimization	Resource Management	Service Coordination
Gregorio 2023	Integration; Visualization	Public Health Surveillance	Foreseeability; Surveillance Improvement
Fischer 2023	Optimization	Resource Management	Service Coordination; Resource Optimization
Fischer 2024	Optimization	Resource Management	Service Coordination; Resource Optimization
Vargas 2018	Semantic Modeling; Prediction	Resource Management	Transparency; Resource Optimization
Fischer 2020	Integration; Optimization	Resource Management	Resource Optimization; Service Coordination
Teixeira 2023	Prediction; Boosting	Public Health Surveillance; Specific Disease	Foreseeability; Early Intervention
Gomes 2024	Optimization	ICU Constraints	Care Improvement; Resource Optimization
Schmidt 2018	Prediction	ICU Constraints	Care Improvement; Foreseeability
Silva 2020	Visualization; Semantic Modeling	Primary Care; Care Pathways	Transparency
Rodrigues 2022	Prediction	Specific Disease	Care Improvement; Foreseeability
Consoli 2024	Prediction	ICU Constraints; Care Pathways	Service Coordination; Care Improvement
Moreira 2021	Prediction	Primary Care; Specific Disease	Early Intervention; Surveillance Improvement
Moreira 2022	Prediction; Integration	Primary Care; Specific Disease	Early Intervention; Care Improvement
